# Supplementary material for: Description of two new species of the Exocelina broschii-group from Papua New Guinea, with revision and key to all representatives of this species group (Coleoptera, Dytiscidae, Copelatinae)
Source: Zookeys. 2016 Apr 5;(577):125–48. doi: 10.3897/zookeys.577.7254 (PMC4829886; doi:10.3897/zookeys.577.7254)
Supplement: XML Treatment for Exocelina broschii [file zookeys.577.7254-treatment1.xml]

<!DOCTYPE tp:taxon-treatment
  PUBLIC "-//TaxonX//DTD Taxonomic Treatment Publishing DTD v0 20100105//EN" "tax-treatment-NSO.dtd">
<tp:taxon-treatment xmlns:tp="http://www.plazi.org/taxpub"><tp:treatment-meta><kwd-group><label>Taxon classification</label><kwd><named-content content-type="kingdom">Animalia</named-content></kwd><kwd><named-content content-type="order">Coleoptera</named-content></kwd><kwd><named-content content-type="family">Dytiscidae</named-content></kwd></kwd-group><mixed-citation publication-type="journal"><person-group><name><surname>Shaverdo</surname><given-names>Helena</given-names></name><name><surname>Sagata</surname><given-names>Katayo</given-names></name><name><surname>Balke</surname><given-names>Michael</given-names></name></person-group><article-title>Description of two new species of the <italic><tp:taxon-name><tp:taxon-name-part taxon-name-part-type="genus">Exocelina</tp:taxon-name-part> <tp:taxon-name-part taxon-name-part-type="species">broschii</tp:taxon-name-part></tp:taxon-name></italic>-group from Papua New Guinea, with revision and key to all representatives of this species group (<tp:taxon-name><tp:taxon-name-part taxon-name-part-type="order">Coleoptera</tp:taxon-name-part></tp:taxon-name>, <tp:taxon-name><tp:taxon-name-part taxon-name-part-type="family">Dytiscidae</tp:taxon-name-part></tp:taxon-name>, <tp:taxon-name><tp:taxon-name-part taxon-name-part-type="subfamily">Copelatinae</tp:taxon-name-part></tp:taxon-name>)</article-title><source>Zookeys</source><day>5</day><month>4</month><year>2016</year><volume>2016</volume><issue>577</issue><fpage>125</fpage><lpage>148</lpage><pub-id pub-id-type="doi">10.3897/zookeys.577.7254</pub-id></mixed-citation></tp:treatment-meta><tp:nomenclature><label>1.</label><tp:taxon-name>
            <tp:taxon-name-part taxon-name-part-type="genus">Exocelina</tp:taxon-name-part>
            <tp:taxon-name-part taxon-name-part-type="species">broschii</tp:taxon-name-part>
          </tp:taxon-name><tp:taxon-authority>(Balke, 1998)</tp:taxon-authority><xref ref-type="fig" rid="F1">Figs 1–3</xref><xref ref-type="fig" rid="F3">, 8</xref><xref ref-type="fig" rid="F4">, 9A–E</xref><tp:nomenclature-citation-list><tp:nomenclature-citation><tp:taxon-name><tp:taxon-name-part taxon-name-part-type="genus">Copelatus</tp:taxon-name-part> (<tp:taxon-name-part taxon-name-part-type="subgenus">Papuadytes</tp:taxon-name-part>) <tp:taxon-name-part taxon-name-part-type="species">broschii</tp:taxon-name-part></tp:taxon-name><comment> Balke, 1998: 327; <xref ref-type="bibr" rid="B6">Nilsson 2001</xref>: 76 (catalogue).</comment></tp:nomenclature-citation><tp:nomenclature-citation><tp:taxon-name><tp:taxon-name-part taxon-name-part-type="genus">Papuadytes</tp:taxon-name-part> <tp:taxon-name-part taxon-name-part-type="species">broschii</tp:taxon-name-part></tp:taxon-name><comment> (Balke, 1998): <xref ref-type="bibr" rid="B11">Shaverdo et al. 2005</xref>: 270, 271 (notes, illustration).</comment></tp:nomenclature-citation><tp:nomenclature-citation><tp:taxon-name><tp:taxon-name-part taxon-name-part-type="genus">Papuadytes</tp:taxon-name-part> <tp:taxon-name-part taxon-name-part-type="species">broschii</tp:taxon-name-part></tp:taxon-name><comment> (Balke, 1998): <xref ref-type="bibr" rid="B8">Nilsson and Fery 2006</xref>: 56 (addition to catalogue).</comment></tp:nomenclature-citation><tp:nomenclature-citation><tp:taxon-name><tp:taxon-name-part taxon-name-part-type="genus">Exocelina</tp:taxon-name-part> <tp:taxon-name-part taxon-name-part-type="species">broschii</tp:taxon-name-part></tp:taxon-name><comment> (Balke, 1998): <xref ref-type="bibr" rid="B7">Nilsson 2007</xref>: 33 (comb. n.).</comment></tp:nomenclature-citation><tp:nomenclature-citation><tp:taxon-name><tp:taxon-name-part taxon-name-part-type="genus">Exocelina</tp:taxon-name-part>
              </tp:taxon-name><comment> undescribed sp. MB1520: <xref ref-type="bibr" rid="B17">Toussaint et al. 2014</xref>: Supplementary figs 1–4, tab. 2.</comment></tp:nomenclature-citation></tp:nomenclature-citation-list></tp:nomenclature><tp:treatment-sec sec-type="Type locality"><title>Type locality.</title><p>Papua New Guinea: Madang Province, Finisterre Range, Moro, approximately <named-content xmlns:xlink="http://www.w3.org/1999/xlink" content-type="dwc:verbatimCoordinates" xlink:type="simple">5°42'47.6"S; 146°03'40.1"E</named-content>.</p></tp:treatment-sec><tp:treatment-sec sec-type="type material"><title>Type material studied.</title><p>
            <italic><named-content xmlns:xlink="http://www.w3.org/1999/xlink" content-type="dwc:typeStatus" xlink:type="simple">Holotype</named-content></italic>: male “Stn. No. 82”, “NEW GUINEA: Madang Dist., Finisterre Mts. Moro.C.5550ft. <named-content xmlns:xlink="http://www.w3.org/1999/xlink" content-type="date" xlink:type="simple">30.x.-15.xi.1964</named-content>.”, “M.E. Bacchus. B.M. 1965-120”, “Holotypus” [red], “<tp:taxon-name><tp:taxon-name-part taxon-name-part-type="genus">Copelatus</tp:taxon-name-part> <tp:taxon-name-part taxon-name-part-type="species">broschii</tp:taxon-name-part></tp:taxon-name> sp.n. Balke des. 1997” (<abbrev xmlns:xlink="http://www.w3.org/1999/xlink" content-type="institution" xlink:title="The Natural History Museum, London, UK" xlink:type="simple">BMNH</abbrev>). <italic><named-content xmlns:xlink="http://www.w3.org/1999/xlink" content-type="dwc:typeStatus" xlink:type="simple">Paratypes</named-content></italic>: <named-content xmlns:xlink="http://www.w3.org/1999/xlink" content-type="specimen-count" xlink:type="simple">4 males</named-content>, <named-content xmlns:xlink="http://www.w3.org/1999/xlink" content-type="specimen-count" xlink:type="simple">1 female</named-content> with the same labels as the <named-content xmlns:xlink="http://www.w3.org/1999/xlink" content-type="dwc:typeStatus" xlink:type="simple">holotype</named-content>, except for “Paratypus <tp:taxon-name><tp:taxon-name-part taxon-name-part-type="genus">Copelatus</tp:taxon-name-part> <tp:taxon-name-part taxon-name-part-type="species">broschii</tp:taxon-name-part></tp:taxon-name> sp.n. Balke des. 1997” (<abbrev xmlns:xlink="http://www.w3.org/1999/xlink" content-type="institution" xlink:title="The Natural History Museum, London, UK" xlink:type="simple">BMNH</abbrev>, <named-content xmlns:xlink="http://www.w3.org/1999/xlink" content-type="dwc:institutional_code" xlink:type="simple">NHMW</named-content>, <named-content xmlns:xlink="http://www.w3.org/1999/xlink" content-type="dwc:institutional_code" xlink:type="simple">ZSM</named-content>).</p></tp:treatment-sec><tp:treatment-sec sec-type="material"><title>Additional material.</title><p>
            <bold>Madang</bold>: <named-content xmlns:xlink="http://www.w3.org/1999/xlink" content-type="specimen-count" xlink:type="simple">1 male</named-content> “Stn. No. 82”, “NEW GUINEA: Madang Dist., Finisterre Mts. Moro.C.5550ft. <named-content xmlns:xlink="http://www.w3.org/1999/xlink" content-type="date" xlink:type="simple">30.x.-15.xi.1964</named-content>.”, “M.E. Bacchus. B.M. 1965-120”, “Paratypus <tp:taxon-name><tp:taxon-name-part taxon-name-part-type="genus">Copelatus</tp:taxon-name-part> <tp:taxon-name-part taxon-name-part-type="species">broschii</tp:taxon-name-part></tp:taxon-name> sp.n. Balke des. 1997” (<abbrev xmlns:xlink="http://www.w3.org/1999/xlink" content-type="institution" xlink:title="The Natural History Museum, London, UK" xlink:type="simple">BMNH</abbrev>) – although this specimen is with the <named-content xmlns:xlink="http://www.w3.org/1999/xlink" content-type="dwc:typeStatus" xlink:type="simple">paratype</named-content> label, it is not included in the type material of the original description in <xref ref-type="bibr" rid="B1">Balke (1998)</xref>. <named-content xmlns:xlink="http://www.w3.org/1999/xlink" content-type="specimen-count" xlink:type="simple">17 males</named-content>, <named-content xmlns:xlink="http://www.w3.org/1999/xlink" content-type="specimen-count" xlink:type="simple">8 females</named-content> “Papua New Guinea: Madang, Adalbert Mts., Sewan - Keki, 700m, <named-content xmlns:xlink="http://www.w3.org/1999/xlink" content-type="date" xlink:type="simple">4.v.2006</named-content>, <named-content xmlns:xlink="http://www.w3.org/1999/xlink" content-type="dwc:verbatimCoordinates" xlink:type="simple">04.42.215S 145.25.154E</named-content>, Balke &amp; Manaono (PNG 51)” (<named-content xmlns:xlink="http://www.w3.org/1999/xlink" content-type="dwc:institutional_code" xlink:type="simple">NARI</named-content>, <named-content xmlns:xlink="http://www.w3.org/1999/xlink" content-type="dwc:institutional_code" xlink:type="simple">NHMW</named-content>, <named-content xmlns:xlink="http://www.w3.org/1999/xlink" content-type="dwc:institutional_code" xlink:type="simple">ZSM</named-content>). <named-content xmlns:xlink="http://www.w3.org/1999/xlink" content-type="specimen-count" xlink:type="simple">7 males</named-content> “Papua New Guinea: Madang, Adalbert Mts., Keki, 850m, <named-content xmlns:xlink="http://www.w3.org/1999/xlink" content-type="date" xlink:type="simple">4.v.2006</named-content>, nr <named-content xmlns:xlink="http://www.w3.org/1999/xlink" content-type="dwc:verbatimCoordinates" xlink:type="simple">04.42.300S 145.25.089E</named-content>, Balke &amp; Manaono (PNG 52)”, one male with an additional green label “DNA M.Balke 1300” (<named-content xmlns:xlink="http://www.w3.org/1999/xlink" content-type="dwc:institutional_code" xlink:type="simple">NHMW</named-content>, <named-content xmlns:xlink="http://www.w3.org/1999/xlink" content-type="dwc:institutional_code" xlink:type="simple">ZSM</named-content>). <named-content xmlns:xlink="http://www.w3.org/1999/xlink" content-type="specimen-count" xlink:type="simple">34 males</named-content>, <named-content xmlns:xlink="http://www.w3.org/1999/xlink" content-type="specimen-count" xlink:type="simple">35 females</named-content> “Papua New Guinea: Madang, Adalbert Mts., below Keki, 790m, <named-content xmlns:xlink="http://www.w3.org/1999/xlink" content-type="date" xlink:type="simple">5.v.2006</named-content>, <named-content xmlns:xlink="http://www.w3.org/1999/xlink" content-type="dwc:verbatimCoordinates" xlink:type="simple">04.42.300S 145.25.089E</named-content>, Balke &amp; Manaono (PNG 53)” (<named-content xmlns:xlink="http://www.w3.org/1999/xlink" content-type="dwc:institutional_code" xlink:type="simple">NARI</named-content>, <named-content xmlns:xlink="http://www.w3.org/1999/xlink" content-type="dwc:institutional_code" xlink:type="simple">NHMW</named-content>, <named-content xmlns:xlink="http://www.w3.org/1999/xlink" content-type="dwc:institutional_code" xlink:type="simple">ZSM</named-content>). <named-content xmlns:xlink="http://www.w3.org/1999/xlink" content-type="specimen-count" xlink:type="simple">14 males</named-content>, <named-content xmlns:xlink="http://www.w3.org/1999/xlink" content-type="specimen-count" xlink:type="simple">13 females</named-content> “Papua New Guinea: Madang, Adalbert Mts., creek nr Keki, 790m, <named-content xmlns:xlink="http://www.w3.org/1999/xlink" content-type="date" xlink:type="simple">28.xi.2006</named-content>, <named-content xmlns:xlink="http://www.w3.org/1999/xlink" content-type="dwc:verbatimCoordinates" xlink:type="simple">04.42.300S 145.25.089E</named-content>, Binatang Boys leg. (PNG 53a)” (<named-content xmlns:xlink="http://www.w3.org/1999/xlink" content-type="dwc:institutional_code" xlink:type="simple">NHMW</named-content>, <named-content xmlns:xlink="http://www.w3.org/1999/xlink" content-type="dwc:institutional_code" xlink:type="simple">ZSM</named-content>). <named-content xmlns:xlink="http://www.w3.org/1999/xlink" content-type="specimen-count" xlink:type="simple">4 males</named-content>, <named-content xmlns:xlink="http://www.w3.org/1999/xlink" content-type="specimen-count" xlink:type="simple">5 females</named-content> “Papua New Guinea: Madang, Keki, Adalbert Mts., 400m, <named-content xmlns:xlink="http://www.w3.org/1999/xlink" content-type="date" xlink:type="simple">29.xi.2006</named-content>, <named-content xmlns:xlink="http://www.w3.org/1999/xlink" content-type="dwc:verbatimCoordinates" xlink:type="simple">04.43.058S 145.24.437E</named-content>, Binatang Boys, (PNG 119)” (<named-content xmlns:xlink="http://www.w3.org/1999/xlink" content-type="dwc:institutional_code" xlink:type="simple">NHMW</named-content>, <named-content xmlns:xlink="http://www.w3.org/1999/xlink" content-type="dwc:institutional_code" xlink:type="simple">ZSM</named-content>). <named-content xmlns:xlink="http://www.w3.org/1999/xlink" content-type="specimen-count" xlink:type="simple">7 males</named-content>, <named-content xmlns:xlink="http://www.w3.org/1999/xlink" content-type="specimen-count" xlink:type="simple">6 females</named-content> “Papua New Guinea: Madang, Keki-Sewan, Adalbert Mts., 700m, <named-content xmlns:xlink="http://www.w3.org/1999/xlink" content-type="date" xlink:type="simple">30.xi.2006</named-content>, nr <named-content xmlns:xlink="http://www.w3.org/1999/xlink" content-type="dwc:verbatimCoordinates" xlink:type="simple">04.41.802S 145.25.460E</named-content> Binatang Boys (PNG 120)” (<named-content xmlns:xlink="http://www.w3.org/1999/xlink" content-type="dwc:institutional_code" xlink:type="simple">NHMW</named-content>, <named-content xmlns:xlink="http://www.w3.org/1999/xlink" content-type="dwc:institutional_code" xlink:type="simple">ZSM</named-content>). <named-content xmlns:xlink="http://www.w3.org/1999/xlink" content-type="specimen-count" xlink:type="simple">1 male</named-content> “Papua New Guinea: Madang, Simbai area, 1800-2400m, <named-content xmlns:xlink="http://www.w3.org/1999/xlink" content-type="date" xlink:type="simple">8.iii.2007</named-content>, <named-content xmlns:xlink="http://www.w3.org/1999/xlink" content-type="dwc:verbatimCoordinates" xlink:type="simple">05.12.693S 144.35.521E</named-content>, Kinibel (PNG 151)” (<named-content xmlns:xlink="http://www.w3.org/1999/xlink" content-type="dwc:institutional_code" xlink:type="simple">ZSM</named-content>). <named-content xmlns:xlink="http://www.w3.org/1999/xlink" content-type="specimen-count" xlink:type="simple">24 males</named-content> “Papua New Guinea: Madang, Simbai area, 1200m, <named-content xmlns:xlink="http://www.w3.org/1999/xlink" content-type="date" xlink:type="simple">10.iii.2007</named-content>, <named-content xmlns:xlink="http://www.w3.org/1999/xlink" content-type="dwc:verbatimCoordinates" xlink:type="simple">05.13.389S 144.37.285E</named-content>, Kinibel (PNG 152)” (<named-content xmlns:xlink="http://www.w3.org/1999/xlink" content-type="dwc:institutional_code" xlink:type="simple">NARI</named-content>, <named-content xmlns:xlink="http://www.w3.org/1999/xlink" content-type="dwc:institutional_code" xlink:type="simple">NHMW</named-content>, <named-content xmlns:xlink="http://www.w3.org/1999/xlink" content-type="dwc:institutional_code" xlink:type="simple">ZSM</named-content>). <named-content xmlns:xlink="http://www.w3.org/1999/xlink" content-type="specimen-count" xlink:type="simple">39 males</named-content> “Papua New Guinea: Madang, Simbai area, 1200m, <named-content xmlns:xlink="http://www.w3.org/1999/xlink" content-type="date" xlink:type="simple">11.iii.2007</named-content>, <named-content xmlns:xlink="http://www.w3.org/1999/xlink" content-type="dwc:verbatimCoordinates" xlink:type="simple">05.13.333S 144.37.611E</named-content>, Kinibel (PNG 153)” (<named-content xmlns:xlink="http://www.w3.org/1999/xlink" content-type="dwc:institutional_code" xlink:type="simple">NARI</named-content>, <named-content xmlns:xlink="http://www.w3.org/1999/xlink" content-type="dwc:institutional_code" xlink:type="simple">NHMW</named-content>, <named-content xmlns:xlink="http://www.w3.org/1999/xlink" content-type="dwc:institutional_code" xlink:type="simple">ZSM</named-content>). <named-content xmlns:xlink="http://www.w3.org/1999/xlink" content-type="specimen-count" xlink:type="simple">10 males</named-content>, <named-content xmlns:xlink="http://www.w3.org/1999/xlink" content-type="specimen-count" xlink:type="simple">2 females</named-content> “Papua New Guinea: Madang, Simbai - Mombeen, 1100m, <named-content xmlns:xlink="http://www.w3.org/1999/xlink" content-type="date" xlink:type="simple">11.iii.2007</named-content>, <named-content xmlns:xlink="http://www.w3.org/1999/xlink" content-type="dwc:verbatimCoordinates" xlink:type="simple">05.12.876S 144.41.759E</named-content>, Kinibel (PNG 154)” (<named-content xmlns:xlink="http://www.w3.org/1999/xlink" content-type="dwc:institutional_code" xlink:type="simple">NHMW</named-content>, <named-content xmlns:xlink="http://www.w3.org/1999/xlink" content-type="dwc:institutional_code" xlink:type="simple">ZSM</named-content>). <bold>Eastern Highlands</bold>: <named-content xmlns:xlink="http://www.w3.org/1999/xlink" content-type="specimen-count" xlink:type="simple">4 males</named-content>, <named-content xmlns:xlink="http://www.w3.org/1999/xlink" content-type="specimen-count" xlink:type="simple">6 females</named-content> “Papua New Guinea: Eastern Highlands, Bena Bridge, 1400m, <named-content xmlns:xlink="http://www.w3.org/1999/xlink" content-type="date" xlink:type="simple">8.xii.2007</named-content>, <named-content xmlns:xlink="http://www.w3.org/1999/xlink" content-type="dwc:verbatimCoordinates" xlink:type="simple">06.10.781S 145.26.034E</named-content>, Balke &amp; Sagata (PNG 164)” (<named-content xmlns:xlink="http://www.w3.org/1999/xlink" content-type="dwc:institutional_code" xlink:type="simple">ZSM</named-content>). <named-content xmlns:xlink="http://www.w3.org/1999/xlink" content-type="specimen-count" xlink:type="simple">2 males</named-content> “Papua New Guinea: Eastern Highlands, Akameku - Brahmin, Bismarck Range, 700m, <named-content xmlns:xlink="http://www.w3.org/1999/xlink" content-type="date" xlink:type="simple">24.xi.2006</named-content>, <named-content xmlns:xlink="http://www.w3.org/1999/xlink" content-type="dwc:verbatimCoordinates" xlink:type="simple">05.52.754S 145.23.209E</named-content>, Balke &amp; Kinibel (PNG 109)”, one of them with an additional green label “DNA M.Balke 1520” (<named-content xmlns:xlink="http://www.w3.org/1999/xlink" content-type="dwc:institutional_code" xlink:type="simple">ZSM</named-content>). <named-content xmlns:xlink="http://www.w3.org/1999/xlink" content-type="specimen-count" xlink:type="simple">1 male</named-content>, <named-content xmlns:xlink="http://www.w3.org/1999/xlink" content-type="specimen-count" xlink:type="simple">2 females</named-content> “Papua New Guinea: Eastern Highlands, Akameku - Brahmin, Bismarck Range, 1200m, <named-content xmlns:xlink="http://www.w3.org/1999/xlink" content-type="date" xlink:type="simple">24.xi.2006</named-content>, nr <named-content xmlns:xlink="http://www.w3.org/1999/xlink" content-type="dwc:verbatimCoordinates" xlink:type="simple">05.52.754S 145.23.209E</named-content>, Balke &amp; Kinibel (PNG 110)”, one female with an additional green label “DNA M.Balke 1522” (<named-content xmlns:xlink="http://www.w3.org/1999/xlink" content-type="dwc:institutional_code" xlink:type="simple">ZSM</named-content>). <named-content xmlns:xlink="http://www.w3.org/1999/xlink" content-type="specimen-count" xlink:type="simple">8 males</named-content> “Papua New Guinea: Eastern Highlands, Akameku - Brahmin, Bismarck Range, 800m, <named-content xmlns:xlink="http://www.w3.org/1999/xlink" content-type="date" xlink:type="simple">24.xi.2006</named-content>, <named-content xmlns:xlink="http://www.w3.org/1999/xlink" content-type="dwc:verbatimCoordinates" xlink:type="simple">05.50.021S 145.24.664E</named-content>, Balke &amp; Kinibel (PNG 112)” (<named-content xmlns:xlink="http://www.w3.org/1999/xlink" content-type="dwc:institutional_code" xlink:type="simple">NHMW</named-content>, <named-content xmlns:xlink="http://www.w3.org/1999/xlink" content-type="dwc:institutional_code" xlink:type="simple">ZSM</named-content>). <named-content xmlns:xlink="http://www.w3.org/1999/xlink" content-type="specimen-count" xlink:type="simple">18 males</named-content> “Papua New Guinea: Eastern Highlands, Akameku - Brahmin, Bismarck Range, 750m, <named-content xmlns:xlink="http://www.w3.org/1999/xlink" content-type="date" xlink:type="simple">25.xi.2006</named-content>, <named-content xmlns:xlink="http://www.w3.org/1999/xlink" content-type="dwc:verbatimCoordinates" xlink:type="simple">05.49.892S 145.24.491E</named-content>, Balke &amp; Kinibel (PNG 113)” (<named-content xmlns:xlink="http://www.w3.org/1999/xlink" content-type="dwc:institutional_code" xlink:type="simple">NARI</named-content>, <named-content xmlns:xlink="http://www.w3.org/1999/xlink" content-type="dwc:institutional_code" xlink:type="simple">NHMW</named-content>, <named-content xmlns:xlink="http://www.w3.org/1999/xlink" content-type="dwc:institutional_code" xlink:type="simple">ZSM</named-content>). <named-content xmlns:xlink="http://www.w3.org/1999/xlink" content-type="specimen-count" xlink:type="simple">3 males</named-content> “Papua New Guinea: Madang, Akameku - Brahmin, Bismarck Range, 750m, <named-content xmlns:xlink="http://www.w3.org/1999/xlink" content-type="date" xlink:type="simple">25.xi.2006</named-content>, nr <named-content xmlns:xlink="http://www.w3.org/1999/xlink" content-type="dwc:verbatimCoordinates" xlink:type="simple">05.49.307S 145.24.389E</named-content>, Balke &amp; Kinibel (PNG 114)” (<named-content xmlns:xlink="http://www.w3.org/1999/xlink" content-type="dwc:institutional_code" xlink:type="simple">NHMW</named-content>, <named-content xmlns:xlink="http://www.w3.org/1999/xlink" content-type="dwc:institutional_code" xlink:type="simple">ZSM</named-content>).</p><p>
            <bold>Females of doubtful identity. Eastern Highlands</bold>: <named-content xmlns:xlink="http://www.w3.org/1999/xlink" content-type="specimen-count" xlink:type="simple">12 females</named-content> “Papua New Guinea: Eastern Highlands, Akameku - Brahmin, Bismarck Range, 700m, <named-content xmlns:xlink="http://www.w3.org/1999/xlink" content-type="date" xlink:type="simple">24.xi.2006</named-content>, <named-content xmlns:xlink="http://www.w3.org/1999/xlink" content-type="dwc:verbatimCoordinates" xlink:type="simple">05.52.754S 145.23.209E</named-content>, Balke &amp; Kinibel (PNG 109)” (<named-content xmlns:xlink="http://www.w3.org/1999/xlink" content-type="dwc:institutional_code" xlink:type="simple">ZSM</named-content>). <named-content xmlns:xlink="http://www.w3.org/1999/xlink" content-type="specimen-count" xlink:type="simple">24 females</named-content> “Papua New Guinea: Eastern Highlands, Akameku - Brahmin, Bismarck Range, 800m, <named-content xmlns:xlink="http://www.w3.org/1999/xlink" content-type="date" xlink:type="simple">24.xi.2006</named-content>, <named-content xmlns:xlink="http://www.w3.org/1999/xlink" content-type="dwc:verbatimCoordinates" xlink:type="simple">05.50.021S 145.24.664E</named-content>, Balke &amp; Kinibel (PNG 112)” (<named-content xmlns:xlink="http://www.w3.org/1999/xlink" content-type="dwc:institutional_code" xlink:type="simple">NARI</named-content>, <named-content xmlns:xlink="http://www.w3.org/1999/xlink" content-type="dwc:institutional_code" xlink:type="simple">NHMW</named-content>, <named-content xmlns:xlink="http://www.w3.org/1999/xlink" content-type="dwc:institutional_code" xlink:type="simple">ZSM</named-content>). <named-content xmlns:xlink="http://www.w3.org/1999/xlink" content-type="specimen-count" xlink:type="simple">15 females</named-content> “Papua New Guinea: Eastern Highlands, Akameku - Brahmin, Bismarck Range, 750m, <named-content xmlns:xlink="http://www.w3.org/1999/xlink" content-type="date" xlink:type="simple">25.xi.2006</named-content>, <named-content xmlns:xlink="http://www.w3.org/1999/xlink" content-type="dwc:verbatimCoordinates" xlink:type="simple">05.49.892S 145.24.491E</named-content>, Balke &amp; Kinibel (PNG 113)” (<named-content xmlns:xlink="http://www.w3.org/1999/xlink" content-type="dwc:institutional_code" xlink:type="simple">NHMW</named-content>, <named-content xmlns:xlink="http://www.w3.org/1999/xlink" content-type="dwc:institutional_code" xlink:type="simple">ZSM</named-content>). <named-content xmlns:xlink="http://www.w3.org/1999/xlink" content-type="specimen-count" xlink:type="simple">25 females</named-content> “Papua New Guinea: Madang, Akameku - Brahmin, Bismarck Range, 750m, <named-content xmlns:xlink="http://www.w3.org/1999/xlink" content-type="date" xlink:type="simple">25.xi.2006</named-content>, nr <named-content xmlns:xlink="http://www.w3.org/1999/xlink" content-type="dwc:verbatimCoordinates" xlink:type="simple">05.49.307S 145.24.389E</named-content>, Balke &amp; Kinibel (PNG 114)” (<named-content xmlns:xlink="http://www.w3.org/1999/xlink" content-type="dwc:institutional_code" xlink:type="simple">NARI</named-content>, <named-content xmlns:xlink="http://www.w3.org/1999/xlink" content-type="dwc:institutional_code" xlink:type="simple">NHMW</named-content>, <named-content xmlns:xlink="http://www.w3.org/1999/xlink" content-type="dwc:institutional_code" xlink:type="simple">ZSM</named-content>). These females are a mixture of two species: <italic><tp:taxon-name><tp:taxon-name-part taxon-name-part-type="genus">Exocelina</tp:taxon-name-part> <tp:taxon-name-part taxon-name-part-type="species">broschii</tp:taxon-name-part></tp:taxon-name></italic> and <italic><tp:taxon-name><tp:taxon-name-part taxon-name-part-type="genus">Exocelina</tp:taxon-name-part> <tp:taxon-name-part taxon-name-part-type="species">damantiensis</tp:taxon-name-part></tp:taxon-name></italic> (Balke, 1998). <named-content xmlns:xlink="http://www.w3.org/1999/xlink" content-type="specimen-count" xlink:type="simple">19 males</named-content> “Papua New Guinea: Madang, Simbai area, 1200m, <named-content xmlns:xlink="http://www.w3.org/1999/xlink" content-type="date" xlink:type="simple">10.iii.2007</named-content>, <named-content xmlns:xlink="http://www.w3.org/1999/xlink" content-type="dwc:verbatimCoordinates" xlink:type="simple">05.13.389S 144.37.285E</named-content>, Kinibel (PNG 152)” (<named-content xmlns:xlink="http://www.w3.org/1999/xlink" content-type="dwc:institutional_code" xlink:type="simple">NHMW</named-content>, <named-content xmlns:xlink="http://www.w3.org/1999/xlink" content-type="dwc:institutional_code" xlink:type="simple">ZSM</named-content>). These females are a mixture of two species: <italic><tp:taxon-name><tp:taxon-name-part taxon-name-part-type="genus">Exocelina</tp:taxon-name-part> <tp:taxon-name-part taxon-name-part-type="species">broschii</tp:taxon-name-part></tp:taxon-name></italic> and <tp:taxon-name><tp:taxon-name-part taxon-name-part-type="genus">Exocelina</tp:taxon-name-part> <tp:taxon-name-part taxon-name-part-type="uncertainty-rank">?</tp:taxon-name-part> <tp:taxon-name-part taxon-name-part-type="species">damantiensis</tp:taxon-name-part></tp:taxon-name> (Balke, 1998). <named-content xmlns:xlink="http://www.w3.org/1999/xlink" content-type="specimen-count" xlink:type="simple">53 females</named-content> “Papua New Guinea: Madang, Simbai area, 1200m, <named-content xmlns:xlink="http://www.w3.org/1999/xlink" content-type="date" xlink:type="simple">11.iii.2007</named-content>, <named-content xmlns:xlink="http://www.w3.org/1999/xlink" content-type="dwc:verbatimCoordinates" xlink:type="simple">05.13.333S 144.37.611E</named-content>, Kinibel (PNG 153)” (<named-content xmlns:xlink="http://www.w3.org/1999/xlink" content-type="dwc:institutional_code" xlink:type="simple">NARI</named-content>, <named-content xmlns:xlink="http://www.w3.org/1999/xlink" content-type="dwc:institutional_code" xlink:type="simple">NHMW</named-content>, <named-content xmlns:xlink="http://www.w3.org/1999/xlink" content-type="dwc:institutional_code" xlink:type="simple">ZSM</named-content>). These females are a mixture of three species: <italic><tp:taxon-name><tp:taxon-name-part taxon-name-part-type="genus">Exocelina</tp:taxon-name-part> <tp:taxon-name-part taxon-name-part-type="species">broschii</tp:taxon-name-part></tp:taxon-name></italic>, <italic><tp:taxon-name><tp:taxon-name-part taxon-name-part-type="genus">Exocelina</tp:taxon-name-part> <tp:taxon-name-part taxon-name-part-type="species">simbaiarea</tp:taxon-name-part></tp:taxon-name></italic> Shaverdo &amp; Balke, 2014, and <tp:taxon-name><tp:taxon-name-part taxon-name-part-type="genus">Exocelina</tp:taxon-name-part> <tp:taxon-name-part taxon-name-part-type="uncertainty-rank">?</tp:taxon-name-part> <tp:taxon-name-part taxon-name-part-type="species">damantiensis</tp:taxon-name-part></tp:taxon-name> (Balke, 1998).</p></tp:treatment-sec><tp:treatment-sec sec-type="Additions to the description"><title>Additions to the description</title><p>(original description in <xref ref-type="bibr" rid="B1">Balke 1998</xref>, p. 327). <italic>Size and shape</italic>: Beetles small to medium-sized (<abbrev xmlns:xlink="http://www.w3.org/1999/xlink" xlink:title="total body length" xlink:type="simple">TL</abbrev>-H 3.2–4.0 mm, <abbrev xmlns:xlink="http://www.w3.org/1999/xlink" xlink:title="total body length" xlink:type="simple">TL</abbrev> 3.7–4.4 mm, <abbrev xmlns:xlink="http://www.w3.org/1999/xlink" xlink:title="maximum body width" xlink:type="simple">MW</abbrev> 1.75–2.15 mm; holotype: <abbrev xmlns:xlink="http://www.w3.org/1999/xlink" xlink:title="total body length" xlink:type="simple">TL</abbrev>-H 3.55 mm, <abbrev xmlns:xlink="http://www.w3.org/1999/xlink" xlink:title="total body length" xlink:type="simple">TL</abbrev> 3.9 mm, <abbrev xmlns:xlink="http://www.w3.org/1999/xlink" xlink:title="maximum body width" xlink:type="simple">MW</abbrev> 1.9 mm). <italic>Male</italic>: Protarsomere 4 with large, thick, strongly curved anterolateral hook-like seta. Protarsomere 5 ventrally with anterior row of 14 and posterior row of 5 short setae (Fig. <xref ref-type="fig" rid="F3">8A</xref>). Abdominal ventrite 6 with 3–6 lateral striae on each side. Median lobe with slightly curved apex in lateral view and more or less rounded in ventral view. Its ventral sclerite with almost equal, short apical lobes: left lobe broad or narrow (sometimes with broken apex, e.g., Fig. <xref ref-type="fig" rid="F4">9A</xref>) and right lobe short, relatively broad (Fig. <xref ref-type="fig" rid="F3">8B, C</xref>).</p><fig id="F1" position="float" orientation="portrait"><label>Figures 1–3.</label><caption><p>Habitus and coloration of <italic><tp:taxon-name><tp:taxon-name-part taxon-name-part-type="genus">Exocelina</tp:taxon-name-part> <tp:taxon-name-part taxon-name-part-type="species">broschii</tp:taxon-name-part></tp:taxon-name></italic> (Balke, 1998). <bold>1</bold> holotype <bold>2</bold> Madang, Simbai area, PNG 152, specimen with finer dorsal punctation <bold>3</bold> Madang, Simbai area, PNG 152, specimen with coarser dorsal punctation.</p></caption><graphic xmlns:xlink="http://www.w3.org/1999/xlink" xlink:href="zookeys-577-125-g001.jpg" position="float" orientation="portrait" xlink:type="simple" id="oo_84021.jpg"/></fig><fig id="F2" position="float" orientation="portrait"><label>Figures 4–7.</label><caption><p>Habitus and coloration of the holotypes. <bold>4</bold> <italic><tp:taxon-name><tp:taxon-name-part taxon-name-part-type="genus">Exocelina</tp:taxon-name-part> <tp:taxon-name-part taxon-name-part-type="species">hintelmannae</tp:taxon-name-part></tp:taxon-name></italic> (Shaverdo, Sagata &amp; Balke, 2005) <bold>5</bold> <italic><tp:taxon-name><tp:taxon-name-part taxon-name-part-type="genus">Exocelina</tp:taxon-name-part> <tp:taxon-name-part taxon-name-part-type="species">marinae</tp:taxon-name-part></tp:taxon-name></italic> (Shaverdo, Sagata &amp; Balke, 2005) <bold>6</bold> <italic><tp:taxon-name><tp:taxon-name-part taxon-name-part-type="genus">Exocelina</tp:taxon-name-part> <tp:taxon-name-part taxon-name-part-type="species">mondmillensis</tp:taxon-name-part></tp:taxon-name></italic> sp. n. <bold>7</bold> <italic><tp:taxon-name><tp:taxon-name-part taxon-name-part-type="genus">Exocelina</tp:taxon-name-part> <tp:taxon-name-part taxon-name-part-type="species">pseudomarinae</tp:taxon-name-part></tp:taxon-name></italic> sp. n.</p></caption><graphic xmlns:xlink="http://www.w3.org/1999/xlink" xlink:href="zookeys-577-125-g002.jpg" position="float" orientation="portrait" xlink:type="simple" id="oo_84022.jpg"/></fig><fig id="F3" position="float" orientation="portrait"><label>Figure 8.</label><caption><p>
          <italic><tp:taxon-name><tp:taxon-name-part taxon-name-part-type="genus">Exocelina</tp:taxon-name-part> <tp:taxon-name-part taxon-name-part-type="species">broschii</tp:taxon-name-part></tp:taxon-name></italic> (Balke, 1998). <bold>A</bold> male protarsomeres 4–5 in ventral view (Madang, Simbai area, PNG 153) <bold>B</bold> median lobe in ventral view (paratype) <bold>C</bold> median lobe in lateral view (paratype) <bold>D</bold> paramere in external view (Madang, Simbai area, PNG 153).</p></caption><graphic xmlns:xlink="http://www.w3.org/1999/xlink" xlink:href="zookeys-577-125-g003.jpg" position="float" orientation="portrait" xlink:type="simple" id="oo_84023.jpg"/></fig><fig id="F4" position="float" orientation="portrait"><label>Figure 9.</label><caption><p>Lateral view of median lobe of <bold>(A–E)</bold> <italic><tp:taxon-name><tp:taxon-name-part taxon-name-part-type="genus">Exocelina</tp:taxon-name-part> <tp:taxon-name-part taxon-name-part-type="species">broschii</tp:taxon-name-part></tp:taxon-name></italic> (Balke, 1998) and <bold>(F, G)</bold> <italic><tp:taxon-name><tp:taxon-name-part taxon-name-part-type="genus">Exocelina</tp:taxon-name-part> <tp:taxon-name-part taxon-name-part-type="species">hintelmannae</tp:taxon-name-part></tp:taxon-name></italic> (Shaverdo, Sagata &amp; Balke, 2005). <bold>A, B</bold> Madang, Simbai area, PNG 153 <bold>C</bold> Madang, Adalbert Mts., Keki, PNG 52 <bold>D</bold> Madang, Adalbert Mts., below Keki, PNG 53 <bold>E</bold> Eastern Highlands, Bena Bridge, PNG 164 <bold>F, G</bold> Simbu/ Eastern Highlands, Crater Mountain, Sera-Herowana, Hulene River, PNG 017. Setae not shown.</p></caption><graphic xmlns:xlink="http://www.w3.org/1999/xlink" xlink:href="zookeys-577-125-g004.jpg" position="float" orientation="portrait" xlink:type="simple" id="oo_84024.jpg"/></fig><p>
            <italic>Variability</italic>: Beetles vary in size, kind of dorsal punctation (Figs <xref ref-type="fig" rid="F1">1–3</xref>), and shape of ventral sclerite of the median lobe (Fig. <xref ref-type="fig" rid="F4">9A–E</xref>). Dorsal punctation in great majority of the specimens is fine (Fig. <xref ref-type="fig" rid="F1">3</xref>), but some specimens have slightly coarser punctation, and very few (the types and one specimen from Simbai area, Madang, see Figs <xref ref-type="fig" rid="F1">1</xref>, <xref ref-type="fig" rid="F1">2</xref>) have distinct punctation, similar to that of <italic><tp:taxon-name><tp:taxon-name-part taxon-name-part-type="genus">Exocelina</tp:taxon-name-part> <tp:taxon-name-part taxon-name-part-type="species">pseudomarinae</tp:taxon-name-part></tp:taxon-name></italic> sp. n. There are populations (e.g., from Simbai area, Madang, and Akameku-Brahmin, Eastern Highlands) with the left lobe of the ventral sclerite of the median lobe very narrow (Fig. <xref ref-type="fig" rid="F4">9A, B</xref>). However, this character is not very stable even in one population. Taking into consideration the other different shapes of the ventral sclerite observed (Figs <xref ref-type="fig" rid="F3">8B</xref>, <xref ref-type="fig" rid="F4">9C–E</xref>) as well as the fact that it is differently sclerotized in different specimens and because of that is variable in shape, we treated all the material as <italic><tp:taxon-name><tp:taxon-name-part taxon-name-part-type="genus">Exocelina</tp:taxon-name-part> <tp:taxon-name-part taxon-name-part-type="species">broschii</tp:taxon-name-part></tp:taxon-name></italic>. Such variability in shape of the ventral sclerite of the median lobe is also characteristic for other species of this group (Figs <xref ref-type="fig" rid="F4">9</xref>, <xref ref-type="fig" rid="F5">10</xref>, <xref ref-type="fig" rid="F7">12</xref>).</p><fig id="F5" position="float" orientation="portrait"><label>Figure 10.</label><caption><p>
          <italic><tp:taxon-name><tp:taxon-name-part taxon-name-part-type="genus">Exocelina</tp:taxon-name-part> <tp:taxon-name-part taxon-name-part-type="species">marinae</tp:taxon-name-part></tp:taxon-name></italic> (Shaverdo, Sagata &amp; Balke, 2005), lateral <bold>(A–C)</bold> and ventral <bold>(D–F)</bold> views of median lobe. <bold>A, D</bold> Sandaun, Mianmin, PNG 196 <bold>B, E</bold> Sandaun, Mianmin area, PNG 234 <bold>C, F</bold> Southern Highlands, Tari to Koroba, PNG 65. Setae not shown.</p></caption><graphic xmlns:xlink="http://www.w3.org/1999/xlink" xlink:href="zookeys-577-125-g005.jpg" position="float" orientation="portrait" xlink:type="simple" id="oo_84025.jpg"/></fig><fig id="F6" position="float" orientation="portrait"><label>Figure 11.</label><caption><p>
          <italic><tp:taxon-name><tp:taxon-name-part taxon-name-part-type="genus">Exocelina</tp:taxon-name-part> <tp:taxon-name-part taxon-name-part-type="species">mondmillensis</tp:taxon-name-part></tp:taxon-name></italic> sp. n., Western Highlands, Mondmill, PNG 77 <bold>A</bold> male protarsomeres 4–5 in ventral view <bold>B</bold> median lobe in ventral view <bold>C</bold> median lobe in lateral view <bold>D</bold> paramere in external view.</p></caption><graphic xmlns:xlink="http://www.w3.org/1999/xlink" xlink:href="zookeys-577-125-g006.jpg" position="float" orientation="portrait" xlink:type="simple" id="oo_84026.jpg"/></fig><fig id="F7" position="float" orientation="portrait"><label>Figure 12.</label><caption><p>
          <italic><tp:taxon-name><tp:taxon-name-part taxon-name-part-type="genus">Exocelina</tp:taxon-name-part> <tp:taxon-name-part taxon-name-part-type="species">mondmillensis</tp:taxon-name-part></tp:taxon-name></italic> sp. n., ventral view of median lobe. <bold>A, B</bold> Western Highlands, Mt. Hagen Town area, PNG 131 <bold>C</bold> Western Highlands, Gonzsidai-Sarup, PNG 144 <bold>D</bold> Enga, Anji, PNG 129. Setae not shown.</p></caption><graphic xmlns:xlink="http://www.w3.org/1999/xlink" xlink:href="zookeys-577-125-g007.jpg" position="float" orientation="portrait" xlink:type="simple" id="oo_84027.jpg"/></fig></tp:treatment-sec><tp:treatment-sec sec-type="Distribution"><title>Distribution.</title><p>Papua New Guinea: Madang and Eastern Highlands Provinces (Fig. <xref ref-type="fig" rid="F9">14</xref>).</p></tp:treatment-sec><tp:treatment-sec><!--Section generated to contain objects referenced in tp:taxon-treatment.--><fig id="F9" position="float" orientation="portrait"><label>Figure 14.</label><caption><p>Map of Papua New Guinea showing distribution of species of the <italic><tp:taxon-name><tp:taxon-name-part taxon-name-part-type="genus">Exocelina</tp:taxon-name-part> <tp:taxon-name-part taxon-name-part-type="species">broschii</tp:taxon-name-part></tp:taxon-name></italic>-group.</p></caption><graphic xmlns:xlink="http://www.w3.org/1999/xlink" xlink:href="zookeys-577-125-g009.jpg" position="float" orientation="portrait" xlink:type="simple" id="oo_84029.jpg"/></fig></tp:treatment-sec><ref-list><ref id="B6"><mixed-citation xmlns:xlink="http://www.w3.org/1999/xlink" xlink:type="simple">
          <person-group><name name-style="western"><surname>Nilsson</surname><given-names>AN</given-names></name></person-group> (<year>2001</year>) <chapter-title><tp:taxon-name><tp:taxon-name-part taxon-name-part-type="family">Dytiscidae</tp:taxon-name-part></tp:taxon-name>.</chapter-title> <source>World catalogue of insects</source>. <volume>Vol. 3</volume>. <publisher-name>Apollo Books</publisher-name>, <publisher-loc>Stenstrup</publisher-loc>, <fpage>1</fpage>–<lpage>395</lpage>.</mixed-citation></ref><ref id="B11"><mixed-citation xmlns:xlink="http://www.w3.org/1999/xlink" xlink:type="simple">
          <person-group><name name-style="western"><surname>Shaverdo</surname><given-names>HV</given-names></name><name name-style="western"><surname>Sagata</surname><given-names>K</given-names></name><name name-style="western"><surname>Balke</surname><given-names>M</given-names></name></person-group> (<year>2005</year>) <article-title>Five new species of the genus <italic><tp:taxon-name><tp:taxon-name-part taxon-name-part-type="genus">Papuadytes</tp:taxon-name-part></tp:taxon-name></italic> Balke, 1998 from New Guinea (<tp:taxon-name><tp:taxon-name-part taxon-name-part-type="order">Coleoptera</tp:taxon-name-part></tp:taxon-name>: <tp:taxon-name><tp:taxon-name-part taxon-name-part-type="family">Dytiscidae</tp:taxon-name-part></tp:taxon-name>).</article-title> <source>Aquatic Insects</source> <volume>27</volume>(<issue>4</issue>): <fpage>269</fpage>–<lpage>280</lpage>. doi: <ext-link xlink:type="simple" ext-link-type="doi" xlink:href="10.1080/01650420500290169">10.1080/01650420500290169</ext-link></mixed-citation></ref><ref id="B8"><mixed-citation xmlns:xlink="http://www.w3.org/1999/xlink" xlink:type="simple">
          <person-group><name name-style="western"><surname>Nilsson</surname><given-names>AN</given-names></name><name name-style="western"><surname>Fery</surname><given-names>H</given-names></name></person-group> (<year>2006</year>) <article-title>World Catalogue of <tp:taxon-name><tp:taxon-name-part taxon-name-part-type="family">Dytiscidae</tp:taxon-name-part></tp:taxon-name> – corrections and additions, 3 (<tp:taxon-name><tp:taxon-name-part taxon-name-part-type="order">Coleoptera</tp:taxon-name-part></tp:taxon-name>: <tp:taxon-name><tp:taxon-name-part taxon-name-part-type="family">Dytiscidae</tp:taxon-name-part></tp:taxon-name>).</article-title> <source>Koleopterologische Rundschau</source> <volume>76</volume>: <fpage>55</fpage>–<lpage>74</lpage>.</mixed-citation></ref><ref id="B7"><mixed-citation xmlns:xlink="http://www.w3.org/1999/xlink" xlink:type="simple">
          <person-group><name name-style="western"><surname>Nilsson</surname><given-names>AN</given-names></name></person-group> (<year>2007</year>) <article-title><tp:taxon-name><tp:taxon-name-part taxon-name-part-type="genus">Exocelina</tp:taxon-name-part></tp:taxon-name> Broun, 1886, is the valid name of <tp:taxon-name><tp:taxon-name-part taxon-name-part-type="genus">Papuadytes</tp:taxon-name-part></tp:taxon-name> Balke, 1998.</article-title> <source>Latissimus</source> <volume>23</volume>: <fpage>33</fpage>–<lpage>34</lpage>.</mixed-citation></ref><ref id="B17"><mixed-citation xmlns:xlink="http://www.w3.org/1999/xlink" xlink:type="simple">
          <person-group><name name-style="western"><surname>Toussaint</surname><given-names>EFA</given-names></name><name name-style="western"><surname>Hall</surname><given-names>R</given-names></name><name name-style="western"><surname>Monaghan</surname><given-names>MT</given-names></name><name name-style="western"><surname>Sagata</surname><given-names>K</given-names></name><name name-style="western"><surname>Ibalim</surname><given-names>S</given-names></name><name name-style="western"><surname>Shaverdo</surname><given-names>HV</given-names></name><name name-style="western"><surname>Vogler</surname><given-names>AP</given-names></name><name name-style="western"><surname>Pons</surname><given-names>J</given-names></name><name name-style="western"><surname>Balke</surname><given-names>M</given-names></name></person-group> (<year>2014</year>) <article-title>The towering orogeny of New Guinea as a trigger for arthropod megadiversity.</article-title> <source>Nature Communications</source> <volume>1</volume>: <fpage>1</fpage>–<lpage>10</lpage> + 10 supplements, <volume>5</volume>: <lpage>4001</lpage>. doi: <ext-link xlink:type="simple" ext-link-type="doi" xlink:href="10.1038/ncomms5001">10.1038/ncomms5001</ext-link></mixed-citation></ref><ref id="B1"><mixed-citation xmlns:xlink="http://www.w3.org/1999/xlink" xlink:type="simple">
          <person-group><name name-style="western"><surname>Balke</surname><given-names>M</given-names></name></person-group> (<year>1998</year>) <article-title>Revision of New Guinea <italic><tp:taxon-name><tp:taxon-name-part taxon-name-part-type="genus">Copelatus</tp:taxon-name-part></tp:taxon-name></italic> Erichson, 1832 (<tp:taxon-name><tp:taxon-name-part taxon-name-part-type="class">Insecta</tp:taxon-name-part></tp:taxon-name>: <tp:taxon-name><tp:taxon-name-part taxon-name-part-type="order">Coleoptera</tp:taxon-name-part></tp:taxon-name>: <tp:taxon-name><tp:taxon-name-part taxon-name-part-type="family">Dytiscidae</tp:taxon-name-part></tp:taxon-name>): The running water species, Part I.</article-title> <source>Annalen des Naturhistorischen Museum Wien</source> <volume>100B</volume>: <fpage>301</fpage>–<lpage>341</lpage>.</mixed-citation></ref></ref-list></tp:taxon-treatment>
