# Supplementary material for: Description of two new species of the Exocelina broschii-group from Papua New Guinea, with revision and key to all representatives of this species group (Coleoptera, Dytiscidae, Copelatinae)
Source: Zookeys. 2016 Apr 5;(577):125–48. doi: 10.3897/zookeys.577.7254 (PMC4829886; doi:10.3897/zookeys.577.7254)
Supplement: XML Treatment for Exocelina pseudomarinae [file zookeys.577.7254-treatment5.xml]

<!DOCTYPE tp:taxon-treatment
  PUBLIC "-//TaxonX//DTD Taxonomic Treatment Publishing DTD v0 20100105//EN" "tax-treatment-NSO.dtd">
<tp:taxon-treatment xmlns:tp="http://www.plazi.org/taxpub"><tp:treatment-meta><kwd-group><label>Taxon classification</label><kwd><named-content content-type="kingdom">Animalia</named-content></kwd><kwd><named-content content-type="order">Coleoptera</named-content></kwd><kwd><named-content content-type="family">Dytiscidae</named-content></kwd></kwd-group><mixed-citation publication-type="journal"><person-group><name><surname>Shaverdo</surname><given-names>Helena</given-names></name><name><surname>Sagata</surname><given-names>Katayo</given-names></name><name><surname>Balke</surname><given-names>Michael</given-names></name></person-group><article-title>Description of two new species of the <italic><tp:taxon-name><tp:taxon-name-part taxon-name-part-type="genus">Exocelina</tp:taxon-name-part> <tp:taxon-name-part taxon-name-part-type="species">broschii</tp:taxon-name-part></tp:taxon-name></italic>-group from Papua New Guinea, with revision and key to all representatives of this species group (<tp:taxon-name><tp:taxon-name-part taxon-name-part-type="order">Coleoptera</tp:taxon-name-part></tp:taxon-name>, <tp:taxon-name><tp:taxon-name-part taxon-name-part-type="family">Dytiscidae</tp:taxon-name-part></tp:taxon-name>, <tp:taxon-name><tp:taxon-name-part taxon-name-part-type="subfamily">Copelatinae</tp:taxon-name-part></tp:taxon-name>)</article-title><source>Zookeys</source><day>5</day><month>4</month><year>2016</year><volume>2016</volume><issue>577</issue><fpage>125</fpage><lpage>148</lpage><pub-id pub-id-type="doi">10.3897/zookeys.577.7254</pub-id></mixed-citation></tp:treatment-meta><tp:nomenclature><label>5.</label><tp:taxon-name>
            <tp:taxon-name-part taxon-name-part-type="genus">Exocelina</tp:taxon-name-part>
            <tp:taxon-name-part taxon-name-part-type="species">pseudomarinae</tp:taxon-name-part>
            <object-id xmlns:xlink="http://www.w3.org/1999/xlink" content-type="zoobank" xlink:type="simple">http://zoobank.org/60127776-664C-425F-962E-B40E1F9B7E74</object-id>
          </tp:taxon-name><tp:taxon-status xmlns:xlink="http://www.w3.org/1999/xlink" xlink:type="simple">sp. n.</tp:taxon-status><xref ref-type="fig" rid="F2">Figs 7</xref><xref ref-type="fig" rid="F8">, 13</xref><tp:nomenclature-citation-list><tp:nomenclature-citation><tp:taxon-name><tp:taxon-name-part taxon-name-part-type="genus">Exocelina</tp:taxon-name-part></tp:taxon-name><comment> undescribed sp. MB1287: <xref ref-type="bibr" rid="B17">Toussaint et al. 2014</xref>: Supplementary figs 1–4, tab. 2.</comment></tp:nomenclature-citation></tp:nomenclature-citation-list></tp:nomenclature><tp:treatment-sec sec-type="Type locality"><title>Type locality.</title><p>Papua New Guinea: Hela Province, Tari, <named-content xmlns:xlink="http://www.w3.org/1999/xlink" content-type="dwc:verbatimCoordinates" xlink:type="simple">05°50.38'S, 142°55.90'E</named-content>.</p></tp:treatment-sec><tp:treatment-sec sec-type="type material"><title>Type material.</title><p>
            <italic><named-content xmlns:xlink="http://www.w3.org/1999/xlink" content-type="dwc:typeStatus" xlink:type="simple">Holotype</named-content></italic>: male “Papua New Guinea: Southern Highlands, Tari (trickle in gardenland), 1700m, <named-content xmlns:xlink="http://www.w3.org/1999/xlink" content-type="date" xlink:type="simple">12.v.2006</named-content>, <named-content xmlns:xlink="http://www.w3.org/1999/xlink" content-type="dwc:verbatimCoordinates" xlink:type="simple">05.50.383S 142.55.901E</named-content>, Balke (PNG 58)”, “DNA M.Balke 1287” [green] (<named-content xmlns:xlink="http://www.w3.org/1999/xlink" content-type="dwc:institutional_code" xlink:type="simple">ZSM</named-content>). <italic><named-content xmlns:xlink="http://www.w3.org/1999/xlink" content-type="dwc:typeStatus" xlink:type="simple">Paratypes</named-content></italic>: <named-content xmlns:xlink="http://www.w3.org/1999/xlink" content-type="specimen-count" xlink:type="simple">2 males</named-content>, <named-content xmlns:xlink="http://www.w3.org/1999/xlink" content-type="specimen-count" xlink:type="simple">1 female</named-content> with the same labels as the <named-content xmlns:xlink="http://www.w3.org/1999/xlink" content-type="dwc:typeStatus" xlink:type="simple">holotype</named-content> (<named-content xmlns:xlink="http://www.w3.org/1999/xlink" content-type="dwc:institutional_code" xlink:type="simple">NHMW</named-content>, <named-content xmlns:xlink="http://www.w3.org/1999/xlink" content-type="dwc:institutional_code" xlink:type="simple">ZSM</named-content>).</p></tp:treatment-sec><tp:treatment-sec sec-type="Diagnosis"><title>Diagnosis.</title><p>Beetle medium-sized, brown to dark brown, with reddish head and pronotal sides, submatt; median lobe with apex strongly curved downwards in lateral view and ventral sclerite with two unequal apices (left one long, narrow and curved <!--PageBreak--><!--PageBreak-->apically and right one short, broad and more or less strait). The species is similar to <italic><tp:taxon-name><tp:taxon-name-part taxon-name-part-type="genus">Exocelina</tp:taxon-name-part> <tp:taxon-name-part taxon-name-part-type="species">marinae</tp:taxon-name-part></tp:taxon-name></italic> Shaverdo, Sagata &amp; Balke, 2005 from which distinctly differs in larger size, sparser and finer punctation and weaker microreticulation of the dorsal surface, and strongly curved apex of the median lobe, which is similar to that of <italic><tp:taxon-name><tp:taxon-name-part taxon-name-part-type="genus">Exocelina</tp:taxon-name-part> <tp:taxon-name-part taxon-name-part-type="species">hintelmannae</tp:taxon-name-part></tp:taxon-name></italic> Shaverdo, Sagata &amp; Balke, 2005. The specimen of <italic><tp:taxon-name><tp:taxon-name-part taxon-name-part-type="genus">Exocelina</tp:taxon-name-part> <tp:taxon-name-part taxon-name-part-type="species">marinae</tp:taxon-name-part></tp:taxon-name></italic> from Tari-Koroba, though large in size and with the same distribution, has a distinctly stronger sculpture on the dorsal surface and a median lobe with only a slightly curved apex in lateral view and a narrower right lobe of the ventral sclerite. Therefore, it can be easily distinguished from <italic><tp:taxon-name><tp:taxon-name-part taxon-name-part-type="genus">Exocelina</tp:taxon-name-part> <tp:taxon-name-part taxon-name-part-type="species">pseudomarinae</tp:taxon-name-part></tp:taxon-name></italic> sp. n.</p></tp:treatment-sec><tp:treatment-sec sec-type="Description"><title>Description.</title><p>
            <italic>Size and shape</italic>: Beetle medium-sized (<abbrev xmlns:xlink="http://www.w3.org/1999/xlink" xlink:title="total body length" xlink:type="simple">TL</abbrev>-H 3.55–4.05 mm, <abbrev xmlns:xlink="http://www.w3.org/1999/xlink" xlink:title="total body length" xlink:type="simple">TL</abbrev> 3.85–4.4 mm, <abbrev xmlns:xlink="http://www.w3.org/1999/xlink" xlink:title="maximum body width" xlink:type="simple">MW</abbrev> 1.9–2.1 mm), with oblong-oval habitus, broadest at elytral middle. <italic>Coloration</italic>: Head reddish brown, brown to dark brown medially and posterior to eyes; pronotum with brown to dark brown medially (to piceous – narrow part on disc) and reddish brown sides; elytra brown to dark brown, sometimes with narrow reddish brown sutural lines; head appendages yellowish, legs yellowish to reddish, distally darker, especially metathoracic legs (Fig. <xref ref-type="fig" rid="F2">7</xref>). Teneral specimen with coloration slightly paler.</p><p>
            <italic>Surface sculpture</italic>: Head with very dense punctation (spaces between punctures 1–2 times size of punctures), evidently finer and sparser anteriorly; diameter of punctures smaller than diameter of cells of microreticulation or equal to it. Pronotum and elytra with punctation sparser and finer than on head, but very distinct. Pronotum and elytra with distinct microreticulation, dorsal surface submatt. Head with microreticulation stronger. Metaventrite and metacoxae distinctly microreticulate, metacoxal plates with longitudinal strioles and transverse wrinkles. Abdominal ventrites with distinct microreticulation, strioles, and sparse punctation, coarser on two last abdominal ventrites.</p><p>
            <italic>Structures</italic>: Pronotum with distinct lateral bead. Base of prosternum and neck of prosternal process with distinct ridge, slightly rounded anteriorly. Blade of prosternal process lanceolate, relatively narrow, slightly convex, with distinct lateral bead and few setae; neck and blade of prosternal process evenly jointed. Abdominal ventrite 6 broadly rounded or slightly truncate.</p><p>
            <italic>Male</italic>: Antenna simple (Fig. <xref ref-type="fig" rid="F2">7</xref>). Protarsomere 4 with large, thick, strongly curved anterolateral hook-like seta. Protarsomere 5 ventrally with anterior row of 20 and posterior row of 7 short setae (Fig. <xref ref-type="fig" rid="F8">13A</xref>). Median lobe with strongly curved apex in lateral view and more or less rounded in ventral view. Its ventral sclerite with two unequal apices (left one long, narrow and curved apically and right one short, broad and more or less strait). Paramere with subdistal setae denser and thicker than proximal setae (Fig. <xref ref-type="fig" rid="F8">13B–D</xref>). Abdominal ventrite 6 with 6–8 lateral striae on each side.</p><fig id="F8" position="float" orientation="portrait"><label>Figure 13.</label><caption><p>
          <italic><tp:taxon-name><tp:taxon-name-part taxon-name-part-type="genus">Exocelina</tp:taxon-name-part> <tp:taxon-name-part taxon-name-part-type="species">pseudomarinae</tp:taxon-name-part></tp:taxon-name></italic> sp. n., Southern Highlands, Tari, PNG 58 <bold>A</bold> male protarsomeres 4–5 in ventral view <bold>B</bold> median lobe in ventral view <bold>C</bold> median lobe in lateral view <bold>D</bold> paramere in external view.</p></caption><graphic xmlns:xlink="http://www.w3.org/1999/xlink" xlink:href="zookeys-577-125-g008.jpg" position="float" orientation="portrait" xlink:type="simple" id="oo_84028.jpg"/></fig><p>
            <italic>Holotype</italic>: <abbrev xmlns:xlink="http://www.w3.org/1999/xlink" xlink:title="total body length" xlink:type="simple">TL</abbrev>-H 4.05 mm, <abbrev xmlns:xlink="http://www.w3.org/1999/xlink" xlink:title="total body length" xlink:type="simple">TL</abbrev> 4.4 mm, <abbrev xmlns:xlink="http://www.w3.org/1999/xlink" xlink:title="maximum body width" xlink:type="simple">MW</abbrev> 2.1 mm.</p><p>
            <italic>Female</italic>: Without evident differences in external morphology from males, except for not modified protarsi and abdominal ventrite 6 without striae.</p></tp:treatment-sec><tp:treatment-sec sec-type="Distribution"><title>Distribution.</title><p>Papua New Guinea: Hela Province. This species is known only from the type locality (Fig. <xref ref-type="fig" rid="F9">14</xref>).</p><fig id="F9" position="float" orientation="portrait"><label>Figure 14.</label><caption><p>Map of Papua New Guinea showing distribution of species of the <italic><tp:taxon-name><tp:taxon-name-part taxon-name-part-type="genus">Exocelina</tp:taxon-name-part> <tp:taxon-name-part taxon-name-part-type="species">broschii</tp:taxon-name-part></tp:taxon-name></italic>-group.</p></caption><graphic xmlns:xlink="http://www.w3.org/1999/xlink" xlink:href="zookeys-577-125-g009.jpg" position="float" orientation="portrait" xlink:type="simple" id="oo_84029.jpg"/></fig></tp:treatment-sec><tp:treatment-sec sec-type="Etymology"><title>Etymology.</title><p>The name points to similarity of the new species to <italic><tp:taxon-name><tp:taxon-name-part taxon-name-part-type="genus">Exocelina</tp:taxon-name-part> <tp:taxon-name-part taxon-name-part-type="species">marinae</tp:taxon-name-part></tp:taxon-name></italic>. The name is a noun in the nominative singular standing in apposition.</p></tp:treatment-sec><tp:treatment-sec><!--Section generated to contain objects referenced in tp:taxon-treatment.--><fig id="F2" position="float" orientation="portrait"><label>Figures 4–7.</label><caption><p>Habitus and coloration of the holotypes. <bold>4</bold> <italic><tp:taxon-name><tp:taxon-name-part taxon-name-part-type="genus">Exocelina</tp:taxon-name-part> <tp:taxon-name-part taxon-name-part-type="species">hintelmannae</tp:taxon-name-part></tp:taxon-name></italic> (Shaverdo, Sagata &amp; Balke, 2005) <bold>5</bold> <italic><tp:taxon-name><tp:taxon-name-part taxon-name-part-type="genus">Exocelina</tp:taxon-name-part> <tp:taxon-name-part taxon-name-part-type="species">marinae</tp:taxon-name-part></tp:taxon-name></italic> (Shaverdo, Sagata &amp; Balke, 2005) <bold>6</bold> <italic><tp:taxon-name><tp:taxon-name-part taxon-name-part-type="genus">Exocelina</tp:taxon-name-part> <tp:taxon-name-part taxon-name-part-type="species">mondmillensis</tp:taxon-name-part></tp:taxon-name></italic> sp. n. <bold>7</bold> <italic><tp:taxon-name><tp:taxon-name-part taxon-name-part-type="genus">Exocelina</tp:taxon-name-part> <tp:taxon-name-part taxon-name-part-type="species">pseudomarinae</tp:taxon-name-part></tp:taxon-name></italic> sp. n.</p></caption><graphic xmlns:xlink="http://www.w3.org/1999/xlink" xlink:href="zookeys-577-125-g002.jpg" position="float" orientation="portrait" xlink:type="simple" id="oo_84022.jpg"/></fig></tp:treatment-sec><ref-list><ref id="B17"><mixed-citation xmlns:xlink="http://www.w3.org/1999/xlink" xlink:type="simple">
          <person-group><name name-style="western"><surname>Toussaint</surname><given-names>EFA</given-names></name><name name-style="western"><surname>Hall</surname><given-names>R</given-names></name><name name-style="western"><surname>Monaghan</surname><given-names>MT</given-names></name><name name-style="western"><surname>Sagata</surname><given-names>K</given-names></name><name name-style="western"><surname>Ibalim</surname><given-names>S</given-names></name><name name-style="western"><surname>Shaverdo</surname><given-names>HV</given-names></name><name name-style="western"><surname>Vogler</surname><given-names>AP</given-names></name><name name-style="western"><surname>Pons</surname><given-names>J</given-names></name><name name-style="western"><surname>Balke</surname><given-names>M</given-names></name></person-group> (<year>2014</year>) <article-title>The towering orogeny of New Guinea as a trigger for arthropod megadiversity.</article-title> <source>Nature Communications</source> <volume>1</volume>: <fpage>1</fpage>–<lpage>10</lpage> + 10 supplements, <volume>5</volume>: <lpage>4001</lpage>. doi: <ext-link xlink:type="simple" ext-link-type="doi" xlink:href="10.1038/ncomms5001">10.1038/ncomms5001</ext-link></mixed-citation></ref></ref-list></tp:taxon-treatment>
